# Supplementary material for: Synthesis and Anti-Liver Fibrosis Research of Aspartic Acid Derivatives
Source: Molecules. 2024 Oct 9;29(19):4774. doi: 10.3390/molecules29194774 (PMC11477965; doi:10.3390/molecules29194774)
Supplement: Supplementary file 1 [file molecules-29-04774-s001.zip]

Archive with 1 entries (1 files):
- molecules-3194077-supplementary.pdf
